# Supplementary material for: The endurance effort on a mechanical treadmill does not activate the complement system among trained young women
Source: PLoS One. 2026 Jul 16;21(7):e0353880. doi: 10.1371/journal.pone.0353880 (PMC13374918; doi:10.1371/journal.pone.0353880)
Supplement: S1 Table — (XLSX) [file pone.0353880.s001.xlsx]

## Sheet: Arkusz1
discipline	timepoint	corr. C2 (ng/mL)	corr. C4b (ng/mL)	corr. C5 (ng/mL)	corr. C5a (ng/mL)	corr. Adipsin (ng/mL)	corr. MBL (ng/mL)	corr. Factor I (ng/mL)	corr. C1q (ng/mL)	corr. C3 (ng/mL)	corr. C3b/iC3b (ng/mL)	corr. C4 (ng/mL)	corr. Factor B (ng/mL)	corr. Factor H (ng/mL)
handball	pre-test	0.638018	90.9618	20.8228	5.14757	5.53704	1.14813	161.72	2.71421	2.05777	8.89339	44.3038	0.641167	30.7862
handball	pre-test	2.85582	113.131	72.2395	1.99885	12.3438	1.07819	191.27	29.7644	14.9336	6.40658	138.939	27.7154	63.7368
handball	pre-test	2.74226	151.804	145.228	6.17969	61.2561	36.4452	444.376	25.7118	13.0285	5.65193	213.954	34.1573	64.5904
handball	pre-test	1.43121	122.254	65.6193	3.64543	42.8636	14.0393	123.613	4.91009	2.23898	1.57101	35.7263	8.71163	16.2547
handball	pre-test	2.60486	99.7318	92.5946	3.27273	20.7253	0.719901	163.696	8.62889	3.42397	1.76689	41.2797	11.123	22.8555
handball	pre-test	6.49752	89.1653	235.383	4.67118	60.8255	72.1823	562.261	35.5013	14.1385	5.2607	91.0906	36.0362	64.3781
handball	pre-test	4.49743	123.895	201.337	4.67118	45.0286	67.8803	527.164	29.5378	11.459	4.96729	146.188	28.2714	56.9745
handball	pre-test	5.23618	102.869	175.418	4.98961	50.4037	53.5533	475.028	26.6858	12.2348	5.25371	110.234	29.6728	60.7646
handball	pre-test	4.20111	151.683	87.8917	4.00096	51.5479	5.81911	399	5.40632	1.97724	1.55701	35.4431	8.48435	15.9356
handball	pre-test	5.77366	141.447	211.831	4.67118	45.8447	37.0714	530.729	34.2132	11.3379	4.92538	123.252	31.6954	75.5404
handball	pre-test	2.91077	111.762	185.075	5.45014	47.9405	90.6361	545.175	32.3227	16.7678	6.28079	125.244	38.6022	84.9491
handball	pre-test	1.31553	119.215	71.3081	3.64543	19.197	23.8391	362.885	22.9136	9.44139	3.96138	117.062	25.9149	63.2108
handball	pre-test	2.83934	129.549	107.814	3.07873	27.475	22.7172	409.835	30.423	12.0849	5.10701	140.26	31.822	66.97
handball	pre-test	5.63472	158.182	155.868	5.29873	58.9616	57.9973	582.495	31.0781	7.59249	4.2408	143.773	31.1518	55.2047
handball	post-test	2.87215	52.9668	89.6621	10.2981	26.6043	5.47729	234.408	8.81751	10.0808	15.2858	82.8633	3.2636	76.9195
handball	post-test	4.19895	104.46	70.0257	3.16227	10.832	1.02863	177.575	30.2095	15.59	8.29165	157.724	30.0002	63.2026
handball	post-test	1.76805	151.84	106.639	4.56945	48.3751	28.8436	462.236	8.34032	4.77259	2.49444	80.8726	14.5387	25.2897
handball	post-test	1.24651	120.934	72.2407	3.11406	41.181	15.8103	162.747	6.81116	3.27864	1.86091	44.517	10.1631	20.3425
handball	post-test	4.14018	100.878	128.751	3.86222	43.0312	1.14623	439.962	7.50109	3.03131	1.78664	39.2715	11.2644	20.3372
handball	post-test	1.9403	78.085	103.502	3.56604	24.247	39.7946	386.914	16.7046	6.6048	3.13702	52.2159	18.9831	37.6387
handball	post-test	3.0852	112.706	205.457	3.59476	45.8934	60.9898	471.896	44.8871	16.8117	7.86181	174.076	35.0762	68.845
handball	post-test	2.90265	104.057	145.283	4.9977	45.8316	51.4589	444.819	11.5881	8.77655	3.92582	73.9077	21.1321	39.9979
handball	post-test	4.04012	144.368	98.2375	3.5774	51.7324	6.86165	430.312	7.2088	3.10337	1.98099	49.9619	10.8621	21.6446
handball	post-test	3.24662	114.343	143.251	3.39335	34.6376	30.2513	426.738	17.4169	11.9466	5.26679	81.6837	19.1523	52.9903
handball	post-test	1.93237	123.031	167.822	4.73465	34.2194	67.8056	595.149	13.7884	6.91745	3.37791	85.1384	24.7305	52.3044
handball	post-test	0.864536	106.479	58.445	2.81647	13.6472	20.1428	172.368	17.0029	12.5356	5.03744	89.8851	20.5985	49.4885
handball	post-test	2.19069	129.333	79.6283	2.87399	20.0578	16.8889	186.319	22.9959	9.72796	5.15428	105.804	23.319	53.153
handball	post-test	3.5194	158.13	99.746	3.57376	47.0157	33.4593	456.792	29.0311	6.80219	3.3219	115.607	25.9804	49.6032
handball	recovery	9.19696	112.814	137.611	4.00096	26.8851	2.08097	497.438	21.5337	13.1657	6.60926	123.435	23.1788	51.3557
handball	recovery	1.72119	134.521	91.321	4.00096	48.1091	24.2576	162.879	15.0279	2.79456	1.50103	41.3994	8.53072	12.754
handball	recovery	2.12835	118.138	94.493	3.27273	49.9942	18.8065	187.469	13.8095	6.81523	2.68976	83.1059	17.4804	39.3179
handball	recovery	2.99684	91.9901	74.3189	3.27273	18.6209	0.606385	126.916	8.05917	3.82248	2.22143	41.6561	11.1654	21.2709
handball	recovery	2.64883	93.364	88.3231	4.00096	27.5638	33.5054	387.332	17.8736	7.75975	3.23481	52.2945	18.6712	39.0073
handball	recovery	2.12835	136.121	102.563	4.34217	18.5474	36.2023	375.803	7.69138	3.05289	1.94873	44.0321	9.17535	18.6148
handball	recovery	6.04054	111.552	169.671	4.98961	51.6804	54.3068	493.271	37.9902	13.6181	6.70012	146.036	38.9009	79.0381
handball	recovery	4.80466	139.815	83.0931	4.00096	51.2619	5.35251	382.332	6.61492	3.10312	1.96272	58.1463	12.7013	23.3555
handball	recovery	5.22887	97.8262	164.886	3.64543	25.1454	32.4951	166.121	11.6409	5.9685	3.03917	66.9356	16.6445	38.9958
handball	recovery	3.22938	112.393	185.735	3.64543	48.7596	95.8514	562.261	38.1322	19.8964	8.74222	156.643	43.6435	94.1928
handball	recovery	1.17041	119.864	71.3081	2.87879	18.7124	22.0143	352.606	17.7664	9.59899	3.98932	98.8346	23.5148	53.054
handball	recovery	2.36298	124.554	112.973	2.87879	31.0361	24.5756	427.939	37.7414	16.0982	6.78399	153.33	34.8386	74.6443
handball	recovery	2.4143	146.161	122.661	4.67118	49.7472	44.5746	480.307	26.2973	5.96043	3.13699	130.091	27.926	52.6504
handball	recovery	1.42386	137.27	92.5946	3.07873	33.0129	8.68876	389.231	37.2604	10.4473	5.13495	161.463	31.0338	70.8573
soccer	pre-test	4.61082	127.985	90.4682	3.64543	23.4153	5.8045	355.755	17.2928	11.971	6.97971	88.5416	15.3008	37.3537
soccer	pre-test	7.79	122.64	113.31	3.79	29.47	24.1	331.2	27.79	20.99	13.86	126.45	26.9	60.85
soccer	pre-test	3.60906	142.618	109.411	3.64543	24.6279	29.6973	427.661	11.9261	6.144	3.87755	53.8136	9.02736	23.2398
soccer	pre-test	2.17969	111.027	34.5686	1.99885	9.0881	4.59069	85.8998	12.4211	7.53615	4.96729	65.7689	14.776	31.0782
soccer	pre-test	2.12835	69.5096	35.7878	2.45753	7.69976	2.874	77.8614	8.42283	10.3422	5.20481	51.2703	11.2281	25.5403
soccer	pre-test	7.83126	115.357	276.673	7.00492	55.3903	68.997	396.871	67.9195	40.0555	17.19	334.22	63.7745	149.738
soccer	pre-test	8.21065	141.447	126.835	4.00096	35.3688	10.4591	505.032	34.9585	14.6788	8.32239	145.921	29.1687	74.0542
soccer	pre-test	2.9126	129.101	187.381	4.00096	52.7886	63.061	581.059	54.9803	59.0846	18.4293	194.151	54.2671	108.534
soccer	pre-test	4.0511	115.89	163.338	4.98961	57.5403	38.8978	515.774	30.3667	10.1691	3.45839	106.709	34.1316	68.178
soccer	pre-test	5.32028	151.198	119.592	4.00096	22.8826	10.0927	406.27	46.8392	28.6182	15.2872	216.228	36.373	102.555
soccer	pre-test	1.32471	133.61	63.194	2.45753	15.3428	10.9721	166.237	17.6805	27.439	17.0953	104.409	15.9581	44.0328
soccer	pre-test	4.67848	133.61	60.7332	2.87879	12.0371	6.61362	110.746	21.9214	22.5199	13.0904	119.495	21.3556	46.7311
soccer	pre-test	6.58	116.5	105.6	2.56	22.51	21.22	305.2	27.2	20.1	13.6	127.1	27.2	61.2
soccer	pre-test	1.78357	64.8437	49.1406	2.87879	7.90198	9.88365	97.5636	3.17055	5.49738	3.59811	14.1301	6.306	11.9993
soccer	post-test	2.31391	140.334	116.723	3.92396	28.403	4.54845	407.125	25.4662	17.6332	5.68021	87.3249	16.6075	43.1358
soccer	post-test	7.93588	126.925	134.047	4.32599	30.9588	24.7592	306.086	27.1233	24.3276	30.3408	114.634	27.6432	57.7485
soccer	post-test	0.56308	128.739	41.3987	2.82163	7.02038	16.058	74.2273	14.2251	6.8318	4.49209	70.6959	17.3583	40.6034
soccer	post-test	0.552678	122.392	28.9512	2.41061	6.73267	4.08533	72.8702	11.7216	8.01511	3.28271	55.0433	11.8084	24.635
soccer	post-test	2.58179	93.4112	40.389	1.96457	8.20538	3.82476	88.3095	23.3285	28.9869	14.3599	98.1763	29.3423	59.3499
soccer	post-test	17.1527	160.817	375.362	8.31213	45.4034	72.8648	97.7616	67.5505	43.244	48.0922	345.613	64.3051	145.452
soccer	post-test	3.08251	118.748	231.095	5.11121	49.3163	18.6592	436.376	41.4345	58.5095	39.7697	177.116	42.3131	92.0317
soccer	post-test	2.91371	145.829	216.736	4.86406	58.4964	71.8332	665.785	45.5174	47.5359	24.7853	137.021	47.039	78.5786
soccer	post-test	3.36417	120.853	135.976	5.10066	54.4589	31.5499	488.471	31.4876	29.2944	13.3188	97.3717	31.2931	61.3279
soccer	post-test	2.62929	136.507	179.777	4.22539	35.1962	14.9871	431.434	45.8417	46.3608	22.353	194.094	45.582	108.74
soccer	post-test	0.485147	159.166	114.986	4.43499	27.7265	18.3559	449.619	5.19532	2.02164	1.50453	40.7003	8.87399	18.78
soccer	post-test	10.6635	128.314	147.528	4.29476	32.0688	27.7349	289.021	6.09284	2.37851	1.5643	39.9832	8.54903	15.362
soccer	post-test	8.93827	123.715	130.424	5.13013	31.6687	26.6372	326.75	20.0273	14.9958	12.1347	50.5121	6.1167	119.374
soccer	post-test	0.297427	49.8344	24.0663	1.99553	4.01067	5.49627	47.9974	1.034	1.1391	1.06523	2.83939	1.51254	3.55705
soccer	recovery	18.6874	138.309	128.904	3.64543	31.786	6.64666	409.928	29.481	34.9588	37.0858	160.924	27.2626	63.6094
soccer	recovery	8.57	122.97	97.46	3.58	29.02	18.31	315.26	30.8561	22.6559	11.75	139.947	30.1909	68.3527
soccer	recovery	6.48838	134.977	56.4607	3.64543	13.2232	25.7404	126.224	16.9463	22.2083	32.9286	100.235	21.4309	46.6845
soccer	recovery	1.79825	107.59	27.1992	2.45753	7.98215	3.18324	62.0835	17.4007	26.7988	14.8642	86.8392	21.3556	40.9056
soccer	recovery	3.32069	88.5844	68.4859	3.27273	16.257	5.1925	145.799	26.4334	26.0967	27.7357	130.416	30.193	59.3484
soccer	recovery	14.224	127.318	213.721	7.53032	56.5014	61.9142	588.607	32.7103	13.371	14.0753	76.8299	22.7463	58.4876
soccer	recovery	2.84667	139.119	155.868	4.34217	49.8737	12.9845	489.197	52.1928	52.38	34.0771	215.9	43.1714	99.7676
soccer	recovery	1.73404	129.549	83.5336	3.64543	42.171	35.8362	399.047	32.489	12.0896	4.05918	114.795	30.6254	64.498
soccer	recovery	1.84961	113.448	130.587	4.34217	53.2041	32.3453	459.193	35.7359	7.52049	3.16494	110.774	35.687	74.076
soccer	recovery	0.946189	165.981	117.66	2.67208	17.868	8.77787	399.464	13.9692	4.40382	1.91377	79.6378	16.5434	44.8547
soccer	recovery	0.600271	144.738	147.02	4.00096	46.6818	27.7892	553.093	15.3645	4.16656	1.89278	83.714	17.5625	42.753
soccer	recovery	0.235129	121.491	24.1064	2.45753	4.65508	3.34012	42.8707	2.83658	0.495991	1.15105	13.1502	2.73285	6.12606
soccer	recovery	9.87	131	142.1	6.2	35.1	29.5	415.2	26.5	21.5	14.5	131.2	25.6	62.5
soccer	recovery	0.216649	50.2563	21.2248	1.4834	3.99308	5.63665	41.812	3.17055	0.564615	1.03899	8.59614	3.64925	9.89354
